# Supplementary material for: Dynamic Mitotic Localization of the Centrosomal Kinases CDK1, Plk, AurK, and Nek2 in Dictyostelium amoebae
Source: Cells. 2024 Sep 10;13(18):1513. doi: 10.3390/cells13181513 (PMC11430746; doi:10.3390/cells13181513)
Supplement: Supplementary file 1 [file cells-13-01513-s001.zip]

Archive with 12 entries (12 files):
- FigureS1.jpg
- FigureS2.jpg
- FigureS3.jpg
- Supplemental_data.pdf
- Video S1 Nek2 tdneon-ki.mp4
- Video S2 Plk neon-ki.mp4
- Video S3 CycB neon-ki.mp4
- Video S4 CDk1 neon-ki.mp4
- Video S5 CDK1-Neon-ki relocalization.mp4
- Video S6 CycB relocalization.mp4
- Video S7 CDK1 neon-ki NLS-tdTomato.mp4
- Video S8 Aurora tdneon ki.mp4
